# Supplementary material for: Identification and Validation of a Major Quantitative Trait Locus for Adult Plant Resistance Against Leaf Rust From the Chinese Wheat Landrace Bai Qimai
Source: Front Plant Sci. 2022 May 18;13:812002. doi: 10.3389/fpls.2022.812002 (PMC9158542; doi:10.3389/fpls.2022.812002)
Supplement: Supplementary file 5 [file Table_5.XLSX]

## Sheet: Table S5
	Supplementary Table 5 | Leaf rust severities of the selected BC3F2:3 family groups from the crosses Aikang58 × Bai Qimai and Jimai22 × Bai Qimai. R-group plants were were positive for cfd188, and S-group plants were negative for cfd188.Tests were conducted under greenhouse conditions in 2018.
	Wheat line/ QTL group a	cfd188 b (QLr.cau-6DL)	Designation of BC3F2:3 family	Replicate	Aikang58 × Bai Qimai c,d	Jimai22 × Bai Qimai c,d
	Aikang58	-	.	1	85.8	.
				2	82.9	.
				3	89.5	.
	Jimai22	-	.	1	.	85.8
				2	.	88.6
				3	.	83.2
	R-group	+	1	1	21	28
				2	23.4	15.1
				3	18.8	24
			2	1	20.7	23.3
				2	22	27.6
				3	20	18.5
			3	1	23.2	28.5
				2	18.9	24.1
				3	22.7	27.5
			4	1	22	28.2
				2	22.2	28.1
				3	23.3	25.8
			5	1	21.6	29.4
				2	28.6	23.4
				3	22	28.8
	S-group	-	6	1	89.5	80.1
				2	63.9	90
				3	69.2	66.5
			7	1	75.1	89.5
				2	72.2	68.5
				3	72	90.2
			8	1	90	90
				2	89.5	86
				3	71	73.9
			9	1	91.6	93.2
				2	86.4	80.1
				3	67	75
			10	1	90.5	100
				2	92	76.2
				3	75.6	89.5
